# Supplementary material for: 5-(Hy­droxy­meth­yl)furan-2-carb­oxy­lic acid
Source: Acta Crystallogr Sect E Struct Rep Online. 2011 May 28;67(Pt 6):o1548. doi: 10.1107/S1600536811019489 (PMC3120284; doi:10.1107/S1600536811019489)
Supplement: Supplementary file 2 [file e-67-o1548-Isup2.hkl]

#
# h,k,l, Fc-squared, Fo-squared, sigma(Fo-squared) and status flag
#
data_I
_shelx_title ' a in Pbca'
_shelx_refln_list_code          4
_shelx_F_calc_maximum      147.03
_exptl_crystal_F_000       592.00
_reflns_d_resolution_high  0.8350
 
loop_
 _symmetry_equiv_pos_as_xyz
 'x, y, z'
 '-x+1/2, -y, z+1/2'
 '-x, y+1/2, -z+1/2'
 'x+1/2, -y+1/2, -z'
 '-x, -y, -z'
 'x-1/2, y, -z-1/2'
 'x, -y-1/2, z-1/2'
 '-x-1/2, y-1/2, z'
 
_cell_length_a    10.8376
_cell_length_b     7.2601
_cell_length_c    15.5265
_cell_angle_alpha  90.000
_cell_angle_beta   90.000
_cell_angle_gamma  90.000
 
_shelx_F_squared_multiplier     1.000
 
loop_
 _refln_index_h
 _refln_index_k
 _refln_index_l
 _refln_F_squared_calc
 _refln_F_squared_meas
 _refln_F_squared_sigma
 _refln_observed_status
   2   0   0    18641.59    14602.96    224.45 o
   4   0   0     6406.43     6449.87     84.31 o
   6   0   0       36.56       38.99      1.97 o
   8   0   0        6.35        8.27      1.39 o
  10   0   0      257.67      235.35      6.49 o
  12   0   0        0.21        2.68      2.30 o
   2   1   0     3727.89     3592.20     36.25 o
   4   1   0     3736.74     4149.30     42.28 o
   6   1   0      132.33      139.65      2.72 o
   8   1   0      408.40      401.71      9.26 o
  10   1   0      147.42      135.40      4.30 o
  12   1   0      200.79      195.08      6.64 o
   0   2   0    19417.00    18217.70    383.52 o
   2   2   0     1121.51     1131.31     13.70 o
   4   2   0      115.79      113.21      2.35 o
   6   2   0      792.08      877.50     10.97 o
   8   2   0       47.19       55.36      2.19 o
  10   2   0      202.98      189.54      6.27 o
  12   2   0       34.73       49.82      3.82 o
   2   3   0      896.36      910.96     13.22 o
   4   3   0      955.77      966.82     12.74 o
   6   3   0      479.72      496.62      7.93 o
   8   3   0        9.86       12.78      2.53 o
  10   3   0       55.05       62.28      4.74 o
  12   3   0       38.05       55.77      5.24 o
   0   4   0       30.52       28.76      3.07 o
   2   4   0       27.10       24.84      1.59 o
   4   4   0       25.85       31.36      3.07 o
   6   4   0     1806.84     1825.55     27.73 o
   8   4   0      641.29      666.32     21.48 o
  10   4   0      249.11      252.59     12.46 o
   2   5   0      200.28      214.24      9.49 o
   4   5   0        5.64       10.93      1.76 o
   6   5   0      115.81      129.25      6.30 o
   8   5   0      916.62      930.37     22.17 o
  10   5   0     1093.51     1095.39     33.17 o
   0   6   0       68.14       36.24      4.41 o
   2   6   0      277.10      244.60      6.67 o
   4   6   0      167.47      155.05      7.29 o
   6   6   0        6.40       14.52      3.84 o
   8   6   0        0.67        2.13      1.92 o
   2   7   0        9.69        9.83      2.21 o
   4   7   0      322.02      316.26     10.97 o
   6   7   0       34.53       33.01      4.27 o
   2   8   0       15.62       12.36      2.76 o
   4   8   0      106.91      118.52      6.78 o
   1   1   1      632.52      646.11      5.55 o
   2   1   1     1398.99     1333.10     15.07 o
   3   1   1      293.14      278.74      2.72 o
   4   1   1     1033.01     1062.37      8.08 o
   5   1   1      130.27      129.95      1.80 o
   6   1   1       21.85       16.88      0.73 o
   7   1   1      111.07      124.07      1.92 o
   8   1   1      138.28      134.84      2.33 o
   9   1   1        1.01        2.40      0.58 o
  10   1   1      122.97      111.97      2.72 o
  11   1   1        1.90        5.36      0.97 o
  12   1   1       22.72       21.50      2.06 o
   0   2   1    11230.96    11170.11    166.92 o
   1   2   1    15430.76    14683.84    212.44 o
   2   2   1       29.55       37.23      0.87 o
   3   2   1       54.57       47.33      0.98 o
   4   2   1      132.48      131.91      1.90 o
   5   2   1     1112.16     1157.76      9.98 o
   6   2   1       14.51       19.52      0.91 o
   7   2   1      146.93      159.44      2.83 o
   8   2   1      645.79      632.50      6.89 o
   9   2   1      350.14      345.04      5.10 o
  10   2   1       33.74       38.92      2.21 o
  11   2   1      350.82      363.33      7.39 o
  12   2   1       11.54       12.71      1.71 o
   1   3   1        3.90        4.18      0.60 o
   2   3   1       12.17       17.05      0.79 o
   3   3   1       45.57       39.88      1.12 o
   4   3   1     2139.31     2276.18     19.18 o
   5   3   1      590.69      567.55      5.69 o
   6   3   1       43.93       44.40      1.63 o
   7   3   1        9.81       15.02      1.22 o
   8   3   1        6.29       10.41      1.23 o
   9   3   1      890.46      890.48     13.05 o
  10   3   1        0.93        1.86      1.35 o
  11   3   1      188.98      187.07      5.86 o
  12   3   1      285.89      313.26      8.12 o
   0   4   1     1412.89     1425.60     29.63 o
   1   4   1        3.12        2.58      0.76 o
   2   4   1      234.62      237.61      3.40 o
   3   4   1       85.37       78.95      1.98 o
   4   4   1        1.70        2.34      0.54 o
   5   4   1      178.16      185.46      3.41 o
   6   4   1        7.75        8.92      1.24 o
   7   4   1      131.05      140.64      3.83 o
   8   4   1      476.92      466.16      9.44 o
   9   4   1      603.90      599.35     11.41 o
  10   4   1        0.29        1.70      1.01 o
  11   4   1      425.65      446.65     10.11 o
   1   5   1       44.42       42.83      1.81 o
   2   5   1      266.17      253.53      6.01 o
   3   5   1        0.00        1.24      0.58 o
   4   5   1      799.65      780.79     11.85 o
   5   5   1       15.50       18.41      1.56 o
   6   5   1      125.62      123.57      4.62 o
   7   5   1       51.38       55.62      3.22 o
   8   5   1        4.35        5.33      1.43 o
   9   5   1      272.63      272.68      7.40 o
  10   5   1       19.45       26.60      2.86 o
   0   6   1      842.49      868.49     24.74 o
   1   6   1       72.98       66.88      2.66 o
   2   6   1        0.02        0.91      0.66 o
   3   6   1       25.24       27.37      2.13 o
   4   6   1      116.66      117.88      4.22 o
   5   6   1      427.90      432.94      9.13 o
   6   6   1        5.62        5.80      1.77 o
   7   6   1      161.36      163.43      5.53 o
   8   6   1       14.41       19.97      2.88 o
   9   6   1        1.51        3.11      1.40 o
   1   7   1       35.49       34.47      2.24 o
   2   7   1        0.65        1.82      0.95 o
   3   7   1       76.06       86.67      3.75 o
   4   7   1       19.31       27.32      2.58 o
   5   7   1        3.62        4.86      1.45 o
   6   7   1        8.75        9.32      2.10 o
   7   7   1       69.05       81.02      4.40 o
   0   8   1       54.85       49.86      6.33 o
   1   8   1       34.38       44.58      3.59 o
   2   8   1       68.67       63.43      4.15 o
   3   8   1      189.22      193.62      6.10 o
   4   8   1        5.69        7.28      1.67 o
   5   8   1      113.81      122.80      5.05 o
   0   0   2     3758.68     3515.20     73.06 o
   1   0   2      757.45      807.05     10.83 o
   2   0   2     7688.32     7172.70    112.84 o
   3   0   2     4287.87     4155.78     46.48 o
   4   0   2      147.44      134.37      2.27 o
   5   0   2       29.85       35.57      1.22 o
   6   0   2     1433.80     1543.37     16.00 o
   7   0   2     1236.57     1359.87     15.32 o
   8   0   2      784.54      701.25     22.71 o
   9   0   2      178.83      185.72      4.25 o
  10   0   2      808.78      846.82     11.89 o
  11   0   2       42.60       39.52      3.13 o
  12   0   2      152.89      168.98      6.09 o
   1   1   2       83.37       87.45      1.26 o
   2   1   2      602.31      577.01      5.66 o
   3   1   2      316.11      270.71      2.73 o
   4   1   2     5430.66     5486.00     39.26 o
   5   1   2     1367.62     1452.69     10.93 o
   6   1   2      222.81      223.29      2.68 o
   7   1   2      548.01      575.50      5.43 o
   8   1   2      230.05      202.71      4.00 o
   9   1   2      916.62      899.46      9.76 o
  10   1   2      305.91      283.54      4.61 o
  11   1   2       56.82       62.85      2.64 o
  12   1   2      188.68      187.23      6.62 o
   0   2   2     1139.05     1156.53     15.83 o
   1   2   2    19710.68    18730.46    165.59 o
   2   2   2      129.68      122.36      1.63 o
   3   2   2       99.65      109.59      1.59 o
   4   2   2       12.70       18.58      0.73 o
   5   2   2      433.60      431.39      4.51 o
   6   2   2        2.46        3.84      0.56 o
   7   2   2      989.75     1020.16     10.89 o
   8   2   2      746.42      718.35      9.36 o
   9   2   2       47.84       51.91      2.74 o
  10   2   2      216.91      218.59      4.78 o
  11   2   2      336.14      339.29      7.11 o
  12   2   2       20.97       24.16      2.55 o
   1   3   2      157.39      150.69      2.50 o
   2   3   2      231.07      224.38      2.97 o
   3   3   2      214.30      215.68      2.90 o
   4   3   2       57.34       55.76      1.47 o
   5   3   2      291.87      265.19      3.27 o
   6   3   2        2.56        3.58      0.75 o
   7   3   2       86.45       87.03      2.38 o
   8   3   2       99.40       97.82      2.89 o
   9   3   2     1660.72     1654.11     20.31 o
  10   3   2       70.04       69.37      3.13 o
  11   3   2      206.35      182.60      8.52 o
  12   3   2       35.39       33.02      3.28 o
   0   4   2     4076.25     4338.21     95.88 o
   1   4   2     1674.59     1723.38     17.11 o
   2   4   2      417.95      452.62      5.30 o
   3   4   2      179.62      198.33      4.11 o
   5   4   2       29.59       32.77      1.86 o
   6   4   2      490.13      509.03      7.24 o
   7   4   2       22.69       24.39      1.86 o
   8   4   2       36.82       41.58      2.87 o
   9   4   2        0.72        1.10      0.97 o
  10   4   2       45.27       46.26      3.30 o
  11   4   2        1.18        4.10      1.42 o
   1   5   2      367.10      340.07      7.60 o
   2   5   2      117.68      109.28      2.36 o
   3   5   2       71.84       63.31      2.80 o
   4   5   2      235.62      228.63      4.68 o
   5   5   2        1.37        1.96      0.79 o
   6   5   2       39.62       34.31      2.42 o
   7   5   2       28.54       29.66      2.62 o
   8   5   2       55.18       57.67      3.37 o
   9   5   2        4.38        5.74      1.66 o
  10   5   2       54.85       55.83      3.77 o
   0   6   2       34.94       29.60      2.34 o
   1   6   2        4.60        4.37      1.06 o
   2   6   2       27.22       25.10      2.02 o
   3   6   2      420.86      404.72      7.93 o
   4   6   2      153.29      149.48      4.78 o
   5   6   2       93.94       92.80      3.88 o
   6   6   2        3.26        2.07      1.08 o
   7   6   2      465.36      438.09      9.73 o
   8   6   2      489.68      516.64     11.09 o
   9   6   2       91.02       97.66      4.46 o
   1   7   2      397.62      421.03      7.40 o
   2   7   2        9.29       12.56      1.69 o
   3   7   2      182.31      170.32      6.09 o
   4   7   2       83.69       87.91      3.89 o
   5   7   2       19.03       25.47      2.62 o
   6   7   2        2.94        1.65      1.19 o
   7   7   2       10.69       15.26      2.21 o
   0   8   2        0.55        1.92      2.11 o
   1   8   2       50.67       41.92      4.73 o
   2   8   2       61.17       70.36      5.15 o
   3   8   2        7.32       15.74      2.18 o
   4   8   2       49.17       57.86      3.73 o
   1   1   3     2553.24     2589.17     20.83 o
   2   1   3       26.27       23.28      0.72 o
   3   1   3       39.27       50.41      0.97 o
   4   1   3       55.95       57.19      0.99 o
   5   1   3      202.18      182.18      2.37 o
   6   1   3       97.35       98.49      1.73 o
   7   1   3       74.46       73.50      1.83 o
   8   1   3      358.99      347.56      4.45 o
   9   1   3       41.39       39.44      1.87 o
  10   1   3      227.84      207.26      4.16 o
  11   1   3       21.76       23.66      1.91 o
  12   1   3        3.75       13.32      1.98 o
   0   2   3      342.58      328.56      4.31 o
   1   2   3     9066.94     9127.30     78.94 o
   2   2   3      669.99      713.69      7.14 o
   3   2   3      587.27      597.29      6.95 o
   4   2   3      236.08      256.83      3.56 o
   5   2   3     3435.44     3644.18     28.25 o
   6   2   3      525.36      588.36      5.92 o
   7   2   3      151.26      148.58      3.09 o
   8   2   3       44.97       42.37      2.96 o
   9   2   3      234.46      227.56      4.29 o
  10   2   3      107.67      100.54      2.85 o
  11   2   3       28.99       30.90      2.10 o
  12   2   3        7.39        7.79      1.71 o
   1   3   3      347.04      357.54      4.19 o
   2   3   3        1.64        1.86      0.41 o
   3   3   3      308.34      299.42      3.89 o
   4   3   3      476.74      494.70      5.77 o
   5   3   3      245.86      225.75      3.76 o
   6   3   3       11.48       12.27      1.08 o
   7   3   3      762.26      716.27      9.40 o
   8   3   3        3.67        2.98      0.99 o
   9   3   3      121.76      117.18      3.42 o
  10   3   3       11.09       12.51      1.60 o
  11   3   3       16.58       21.10      2.18 o
  12   3   3        0.26        2.95      1.51 o
   0   4   3     4206.34     4383.46     50.33 o
   1   4   3     3139.37     3276.65     28.77 o
   2   4   3      898.23      954.96      9.60 o
   3   4   3      228.68      226.44      3.73 o
   4   4   3       46.92       44.10      2.49 o
   5   4   3     1148.24     1174.73     13.41 o
   6   4   3        1.95        4.09      0.83 o
   7   4   3      101.60      101.97      3.02 o
   8   4   3       85.75       84.12      2.89 o
   9   4   3      129.56      125.30      4.40 o
  10   4   3        3.01        4.69      1.37 o
  11   4   3       54.22       61.86      3.78 o
   1   5   3      585.97      577.10      6.81 o
   2   5   3      124.98      119.51      3.15 o
   3   5   3      145.87      141.69      3.84 o
   4   5   3      108.47       97.68      3.39 o
   5   5   3       50.78       56.14      2.24 o
   6   5   3       74.50       71.02      2.81 o
   7   5   3       69.12       61.75      2.83 o
   8   5   3       48.45       54.12      5.01 o
   9   5   3       90.92       96.43      4.95 o
  10   5   3        4.05        6.26      1.55 o
   0   6   3       55.75       47.41      4.56 o
   1   6   3        7.63        6.16      1.01 o
   2   6   3       37.19       34.82      2.64 o
   3   6   3      406.53      395.56      6.93 o
   4   6   3       74.85       71.64      2.73 o
   5   6   3      118.33      109.93      3.65 o
   6   6   3        2.03        3.20      1.14 o
   7   6   3       13.93       18.06      2.26 o
   8   6   3        8.72       12.71      1.89 o
   9   6   3       22.70       29.58      2.97 o
   1   7   3        0.63        0.29      0.89 o
   2   7   3        0.71        1.24      0.90 o
   3   7   3       22.71       26.51      2.34 o
   4   7   3       15.61       16.60      2.47 o
   5   7   3      162.51      163.60      5.54 o
   6   7   3       91.98       96.35      4.34 o
   7   7   3        0.47        1.23      1.15 o
   0   8   3      161.36      153.73      7.13 o
   1   8   3        4.72        9.47      3.54 o
   2   8   3       66.81       60.11      4.14 o
   3   8   3        0.05        1.05      1.63 o
   4   8   3        2.10        3.29      1.66 o
   0   0   4     1617.07     1611.33     26.27 o
   1   0   4     5190.79     5262.07     65.40 o
   2   0   4        6.81        8.15      3.46 o
   3   0   4     1660.52     1769.73     26.57 o
   4   0   4      185.17      181.37      3.64 o
   5   0   4     5087.30     5573.77     57.01 o
   6   0   4     2101.18     2281.50     24.96 o
   7   0   4      899.73      882.34     26.85 o
   8   0   4       91.95      110.20      3.06 o
   9   0   4      706.30      677.44     11.15 o
  10   0   4      933.74      896.69     16.66 o
  11   0   4      719.61      731.78     14.79 o
  12   0   4      176.23      144.35      7.18 o
   1   1   4     1009.56     1088.25      8.77 o
   2   1   4      925.65     1005.68      8.73 o
   3   1   4       11.63        7.58      0.68 o
   4   1   4      261.65      254.62      3.04 o
   5   1   4      785.23      780.65      7.18 o
   6   1   4       93.44       86.33      1.72 o
   7   1   4      265.01      258.96      3.70 o
   8   1   4     1054.71      986.74     11.01 o
   9   1   4     1771.55     1715.85     17.53 o
  10   1   4     1068.41     1032.96     13.00 o
  11   1   4      227.48      204.22      5.26 o
  12   1   4       14.27       12.00      1.66 o
   0   2   4      151.32      154.81      3.37 o
   1   2   4      147.82      138.54      1.87 o
   2   2   4       72.51       61.88      1.26 o
   3   2   4      245.08      268.95      3.96 o
   4   2   4      438.26      456.74      5.97 o
   5   2   4     1857.32     2056.33     17.52 o
   6   2   4      351.14      359.00     14.55 o
   7   2   4       73.98       67.74      2.51 o
   8   2   4       22.20       22.19      1.47 o
   9   2   4       22.45       25.66      1.68 o
  10   2   4       23.12       22.23      1.64 o
  11   2   4      501.00      526.68      9.52 o
  12   2   4        0.10        0.00      0.91 o
   1   3   4       79.01       69.81      1.42 o
   2   3   4      936.89      959.53      8.20 o
   3   3   4       54.77       52.28      1.30 o
   4   3   4       51.03       44.46      2.17 o
   5   3   4      730.83      603.55     13.60 o
   6   3   4       13.62        7.91      0.99 o
   7   3   4      420.34      420.69      6.70 o
   8   3   4        3.73        5.05      0.93 o
   9   3   4       53.32       51.90      2.35 o
  10   3   4       23.99       26.10      2.00 o
  11   3   4        4.25        5.89      1.18 o
   0   4   4     5329.09     5521.28     62.79 o
   1   4   4        6.09        8.61      0.73 o
   2   4   4      255.91      247.69      3.21 o
   3   4   4      178.13      183.00      7.26 o
   5   4   4       10.74       12.83      1.50 o
   6   4   4        0.03        0.54      0.63 o
   7   4   4       90.57      103.29      3.11 o
   8   4   4      571.66      557.98      8.64 o
   9   4   4        7.15        7.52      1.30 o
  10   4   4       78.04       83.49      3.56 o
  11   4   4        6.62        9.15      1.50 o
   1   5   4      161.23      157.12      3.97 o
   2   5   4      606.18      586.70     17.99 o
   3   5   4        0.50        0.30      0.93 o
   4   5   4      162.24      170.65      4.64 o
   5   5   4        0.00        0.79      0.83 o
   6   5   4        1.42        2.04      0.83 o
   7   5   4      165.11      165.55      5.94 o
   8   5   4       33.32       41.07      3.15 o
   9   5   4       25.31       29.65      2.79 o
  10   5   4       15.61       19.18      2.46 o
   0   6   4     1733.60     1757.61     27.22 o
   1   6   4      990.59      950.91     12.76 o
   2   6   4      430.27      413.71      7.09 o
   3   6   4       26.80       25.15      1.88 o
   4   6   4       31.15       32.67      2.13 o
   5   6   4       43.41       41.06      4.42 o
   6   6   4       15.32       17.89      1.88 o
   7   6   4       14.97       15.07      2.10 o
   8   6   4       75.75       71.95      3.94 o
   1   7   4      204.43      210.43      5.09 o
   2   7   4        8.32       13.21      1.77 o
   3   7   4       10.41       13.09      1.79 o
   4   7   4        8.45       10.17      1.85 o
   5   7   4        6.49        6.63      1.50 o
   6   7   4       69.47       77.08      3.92 o
   7   7   4      101.55       96.46      4.46 o
   0   8   4       38.88       47.02      4.50 o
   1   8   4        3.32        2.82      1.25 o
   2   8   4       18.41       23.35      2.99 o
   3   8   4       17.51       21.57      3.46 o
   4   8   4       26.50       25.01      3.84 o
   1   1   5      677.90      728.63      6.26 o
   2   1   5      856.47      879.63      7.83 o
   3   1   5      554.30      586.38      5.66 o
   4   1   5      297.37      305.35      3.56 o
   5   1   5      106.88      105.44      1.87 o
   6   1   5      456.79      463.56      8.01 o
   7   1   5       43.75       38.07      1.84 o
   8   1   5       24.54       24.40      1.51 o
   9   1   5      732.52      710.73      9.71 o
  10   1   5        0.22        0.60      0.83 o
  11   1   5       87.22       78.41      3.30 o
  12   1   5       10.21        7.43      1.40 o
   0   2   5     1059.48     1122.45     12.47 o
   1   2   5       50.10       44.03      0.89 o
   2   2   5       26.91       23.21      0.86 o
   3   2   5     2605.63     2887.24     27.67 o
   4   2   5       11.77       14.40      1.09 o
   5   2   5       31.35       37.96      1.63 o
   6   2   5      531.02      535.05      7.37 o
   7   2   5       28.70       21.34      1.41 o
   8   2   5      140.83      143.52      3.26 o
   9   2   5      650.65      607.91      8.19 o
  10   2   5       28.09       27.34      1.82 o
  11   2   5      440.81      430.55      7.59 o
  12   2   5        0.00        0.59      1.06 o
   1   3   5     1488.56     1583.96     13.00 o
   2   3   5      271.49      283.70      3.82 o
   3   3   5      422.50      404.28      5.62 o
   4   3   5      381.45      385.31      5.63 o
   5   3   5      403.18      397.56      6.47 o
   6   3   5       26.44       18.95      1.46 o
   7   3   5      218.16      214.34      4.10 o
   8   3   5        0.00        1.22      0.79 o
   9   3   5      605.19      600.14      8.28 o
  10   3   5       32.47       33.74      2.03 o
  11   3   5       89.17       89.63      3.59 o
   0   4   5     3618.67     3646.84     42.47 o
   1   4   5      985.48     1034.46      9.82 o
   2   4   5      766.37      775.38     11.36 o
   3   4   5      511.51      507.87      6.92 o
   4   4   5      266.55      264.87      5.08 o
   5   4   5        2.17        3.71      0.93 o
   6   4   5       32.25       32.17      2.02 o
   7   4   5        6.04       10.13      1.20 o
   8   4   5       41.94       42.24      2.37 o
   9   4   5       77.59       80.73      3.04 o
  10   4   5       37.49       35.26      2.96 o
   1   5   5      123.12      116.99      2.82 o
   2   5   5       94.96       93.83      3.30 o
   3   5   5        0.29        1.39      0.79 o
   4   5   5      227.17      206.10      4.61 o
   5   5   5      132.63      137.59      3.79 o
   6   5   5       31.74       29.61      2.31 o
   7   5   5      454.59      450.97      8.39 o
   8   5   5      155.21      157.86      4.68 o
   9   5   5        0.71        1.16      1.09 o
  10   5   5      100.88      112.41      4.82 o
   0   6   5     1151.16     1118.95     40.56 o
   1   6   5      255.35      239.36      5.92 o
   2   6   5      112.70       96.46      4.91 o
   3   6   5        5.55        3.83      1.10 o
   4   6   5        4.87        6.28      1.23 o
   5   6   5      388.27      379.59      7.10 o
   6   6   5      122.11      114.71      6.79 o
   7   6   5       47.82       51.20      4.57 o
   8   6   5       92.68       89.15      4.29 o
   1   7   5        3.74        4.03      1.94 o
   2   7   5       14.54       18.53      1.90 o
   3   7   5        0.47        1.08      1.05 o
   4   7   5        4.88        6.47      1.63 o
   5   7   5       22.54       24.68      2.74 o
   6   7   5       19.72       23.39      2.57 o
   0   8   5       37.76       43.94      6.81 o
   1   8   5      380.86      368.41     11.42 o
   2   8   5        0.26        2.58      1.55 o
   3   8   5        4.55       12.74      2.34 o
   0   0   6    21616.96    18033.47    517.95 o
   1   0   6      111.09      125.19      2.66 o
   2   0   6      407.68      481.43      6.86 o
   3   0   6      346.31      390.13      5.99 o
   4   0   6     6252.19     6935.62    106.49 o
   5   0   6      222.87      201.71      4.09 o
   6   0   6       31.79       47.30      6.57 o
   7   0   6        9.52       12.99      2.16 o
   8   0   6      195.82      188.24      7.67 o
   9   0   6       10.97       11.36      3.36 o
  10   0   6      138.33      117.27      9.01 o
  11   0   6       41.99       49.95      4.74 o
  12   0   6       50.35       58.34      8.15 o
   1   1   6     2883.27     3168.43     25.54 o
   2   1   6     2145.92     2272.19     17.77 o
   3   1   6      769.58      812.44      7.58 o
   4   1   6      991.51     1052.82      9.65 o
   5   1   6      134.22      145.48      2.33 o
   6   1   6      345.63      340.80      5.76 o
   7   1   6      611.26      647.13      7.93 o
   8   1   6       13.73       15.67      1.31 o
   9   1   6       40.22       35.83      2.11 o
  10   1   6        4.23        7.32      1.42 o
  11   1   6      104.87       90.49      3.56 o
  12   1   6       81.99       95.12      3.78 o
   0   2   6     9792.42    10159.64    107.30 o
   1   2   6       66.85       66.24      1.28 o
   2   2   6      298.05      316.96      3.70 o
   3   2   6     1384.23     1530.46     15.80 o
   4   2   6      399.98      431.61      6.01 o
   5   2   6       77.28       58.61      2.20 o
   6   2   6       84.68       94.55      2.69 o
   7   2   6      427.22      385.70      6.21 o
   8   2   6      172.42      174.90      3.70 o
   9   2   6       16.57       18.11      1.51 o
  10   2   6        4.82       10.43      1.40 o
  11   2   6       41.08       39.19      2.70 o
   1   3   6      456.91      485.42      4.91 o
   2   3   6       21.66       23.51      0.85 o
   3   3   6      460.36      506.66      6.74 o
   4   3   6      367.66      362.37      6.10 o
   5   3   6        3.12        5.08      1.00 o
   6   3   6        4.30        1.77      0.83 o
   7   3   6       36.54       35.26      1.84 o
   8   3   6      794.18      774.38      9.74 o
   9   3   6       71.53       67.79      2.47 o
  10   3   6      483.74      471.82      7.41 o
  11   3   6       20.31       25.67      2.35 o
   0   4   6      241.51      226.42     20.04 o
   1   4   6       20.35       24.23      1.86 o
   2   4   6       20.81       25.09      2.10 o
   3   4   6      109.02      109.99      3.08 o
   4   4   6        0.05        1.11      0.78 o
   5   4   6       74.34       73.94      2.48 o
   6   4   6      256.31      234.09      4.68 o
   7   4   6       90.82       95.26      2.81 o
   8   4   6       16.46       16.34      1.51 o
   9   4   6       23.09       25.53      1.88 o
  10   4   6      331.17      334.54      6.84 o
   1   5   6       55.37       58.83      2.77 o
   2   5   6      119.42      106.79      3.69 o
   3   5   6        0.27        2.19      1.00 o
   4   5   6       38.32       34.20      2.04 o
   5   5   6       18.07       19.50      1.78 o
   6   5   6      351.97      331.60      5.99 o
   7   5   6       18.47       28.13      1.85 o
   8   5   6       89.53       89.20      3.27 o
   9   5   6       84.42       92.13      3.42 o
   0   6   6     1586.88     1588.47     31.23 o
   1   6   6      619.06      592.46     10.64 o
   2   6   6      156.26      148.79      4.10 o
   3   6   6      204.37      187.36      5.02 o
   4   6   6      122.37      129.29      3.85 o
   5   6   6        0.02        1.49      0.94 o
   6   6   6      423.53      440.90     10.81 o
   7   6   6      151.33      158.14      4.83 o
   8   6   6      220.23      211.02      6.65 o
   1   7   6        7.77        9.27      1.96 o
   2   7   6       32.91       32.62      2.73 o
   3   7   6        7.40        9.34      1.45 o
   4   7   6      110.92      110.33      3.73 o
   5   7   6       15.26       20.01      2.29 o
   6   7   6       35.67       47.12      4.15 o
   0   8   6      105.52       96.24      5.92 o
   1   8   6      166.54      150.62      5.30 o
   2   8   6       91.74       92.49      4.14 o
   1   1   7      242.35      250.47      3.07 o
   2   1   7      166.81      155.84      2.28 o
   3   1   7      472.21      492.14      5.30 o
   4   1   7      275.41      276.05      3.63 o
   5   1   7       79.92       68.04      5.03 o
   6   1   7       45.36       35.38      2.56 o
   7   1   7      517.52      490.65      6.87 o
   8   1   7       13.01       14.66      1.47 o
   9   1   7      142.51      135.36      4.10 o
  10   1   7        0.08        0.74      1.03 o
  11   1   7       45.98       50.41      3.06 o
   0   2   7      441.93      391.16      6.75 o
   1   2   7        7.37        3.99      0.47 o
   2   2   7      405.51      436.87      4.43 o
   3   2   7      551.20      602.67      6.64 o
   4   2   7       52.42       57.61      1.97 o
   5   2   7     1479.22     1532.80     16.50 o
   6   2   7       20.30       20.17      1.52 o
   7   2   7        0.28        1.24      1.21 o
   8   2   7      524.36      508.24      7.19 o
   9   2   7      283.15      260.14      5.36 o
  10   2   7        8.17       11.08      1.51 o
  11   2   7       17.34       16.62      1.91 o
   1   3   7      450.99      445.75      4.38 o
   2   3   7       84.83       89.97      2.16 o
   3   3   7        0.49        1.36      0.61 o
   4   3   7     1092.48     1010.66     20.61 o
   5   3   7      446.07      425.42      7.10 o
   6   3   7        2.20        3.11      0.97 o
   7   3   7       26.88       27.67      1.86 o
   8   3   7        0.09        0.34      0.76 o
   9   3   7      287.12      276.22      5.24 o
  10   3   7        9.01        4.98      0.99 o
  11   3   7       41.59       41.13      2.57 o
   0   4   7      971.58      976.82     13.48 o
   1   4   7      353.20      357.84      5.36 o
   2   4   7       54.73       54.61      2.11 o
   3   4   7       93.16       81.67      2.45 o
   4   4   7      109.63      109.58      2.96 o
   5   4   7      753.81      745.34      9.79 o
   6   4   7      126.35      126.54      3.88 o
   7   4   7      753.56      737.42     10.34 o
   8   4   7      848.77      824.86     10.57 o
   9   4   7       26.52       28.11      1.94 o
  10   4   7       70.34       64.26      3.03 o
   1   5   7       77.11       73.55      2.75 o
   2   5   7       10.46       11.58      1.31 o
   3   5   7       50.91       53.19      2.64 o
   4   5   7      410.78      384.20     13.53 o
   5   5   7        0.00        0.18      0.76 o
   6   5   7        1.35        1.39      0.88 o
   7   5   7       37.53       39.10      2.15 o
   8   5   7       30.30       31.49      2.55 o
   9   5   7      161.99      169.57      4.69 o
   0   6   7       70.57       68.93      5.66 o
   1   6   7      176.00      164.92      5.06 o
   2   6   7       49.28       50.75      2.60 o
   3   6   7       13.89       12.27      1.43 o
   4   6   7       74.34       74.43      3.31 o
   5   6   7        1.13        1.25      0.93 o
   6   6   7       35.74       36.32      2.49 o
   7   6   7        4.30        5.20      1.24 o
   8   6   7      144.33      138.08      4.70 o
   1   7   7       54.26       61.03      3.54 o
   2   7   7        8.94       11.53      1.85 o
   3   7   7      113.09      119.73      4.94 o
   4   7   7       53.49       59.87      3.35 o
   5   7   7       17.57       23.12      2.48 o
   0   8   7        7.91       15.12      3.05 o
   1   8   7      858.48      839.93     14.97 o
   0   0   8      743.77      775.99     16.30 o
   1   0   8     3926.31     4403.11     49.91 o
   2   0   8       27.08       45.17      1.75 o
   3   0   8      216.47      228.26      4.39 o
   4   0   8     1845.04     2007.55     24.41 o
   5   0   8       13.26       13.23      2.44 o
   6   0   8       73.89       72.31      3.21 o
   7   0   8       80.67       75.33      5.75 o
   8   0   8     2347.20     2324.23     42.71 o
   9   0   8        6.59        5.39      2.26 o
  10   0   8      118.72      121.34      6.44 o
  11   0   8        5.67        9.88      2.64 o
   1   1   8       61.03       66.75      1.47 o
   2   1   8      381.99      416.28      4.62 o
   3   1   8       32.55       31.61      1.42 o
   4   1   8     4321.23     4545.23     42.23 o
   5   1   8      224.58      235.92      4.77 o
   6   1   8       34.92       34.29      1.82 o
   7   1   8       23.30       19.31      1.42 o
   8   1   8       20.45       24.98      1.81 o
   9   1   8      424.69      403.12      9.80 o
  10   1   8       16.04       19.14      2.01 o
  11   1   8        2.55        4.84      1.49 o
   0   2   8      298.38      281.65      5.02 o
   1   2   8     1188.87     1248.38     10.63 o
   2   2   8      344.60      384.96      4.15 o
   3   2   8      342.33      338.05      4.76 o
   4   2   8        0.99        0.63      0.67 o
   5   2   8        6.80        6.46      1.04 o
   6   2   8      102.41      100.81      3.24 o
   7   2   8     1091.79     1086.80     12.19 o
   8   2   8      202.69      181.63      4.91 o
   9   2   8      173.19      157.62      5.66 o
  10   2   8       10.01       10.69      1.61 o
  11   2   8       78.85       87.74      3.68 o
   1   3   8      456.67      356.87     14.00 o
   2   3   8       21.83       23.57      1.72 o
   3   3   8      286.39      246.44      5.27 o
   4   3   8      159.00      135.95      3.23 o
   5   3   8      405.20      387.62      6.18 o
   6   3   8      275.38      278.42      5.20 o
   7   3   8      155.21      145.33      3.72 o
   8   3   8      420.56      431.91      8.59 o
   9   3   8       57.26       54.39      2.76 o
  10   3   8      216.40      218.06      8.07 o
   0   4   8        1.04        1.54      0.86 o
   1   4   8        7.54        7.42      1.06 o
   2   4   8        9.48       10.78      1.06 o
   3   4   8        4.63        5.97      0.91 o
   4   4   8      347.99      348.03      5.81 o
   5   4   8       15.19       15.02      1.50 o
   6   4   8      379.09      366.18      6.34 o
   7   4   8      118.22      107.59      3.32 o
   8   4   8        0.08        0.83      0.81 o
   9   4   8       15.42       16.85      1.55 o
  10   4   8       84.63       97.73      3.22 o
   1   5   8       67.03       67.07      2.63 o
   2   5   8       22.98       20.66      1.59 o
   3   5   8       98.94       98.64      2.99 o
   4   5   8      167.62      159.19      3.98 o
   5   5   8        1.89        3.55      0.96 o
   6   5   8       10.26       11.31      1.41 o
   7   5   8        8.87       11.19      1.47 o
   8   5   8       39.23       46.09      2.43 o
   9   5   8       73.27       72.75      3.21 o
   0   6   8       56.05       58.03      5.18 o
   1   6   8      302.89      288.67      7.05 o
   2   6   8       25.53       25.68      2.44 o
   3   6   8       14.19       20.12      1.91 o
   4   6   8      582.23      581.23     11.63 o
   5   6   8       41.41       44.98      2.70 o
   6   6   8      554.05      533.78     11.03 o
   7   6   8        3.84        4.91      1.61 o
   1   7   8      105.03      108.66      4.42 o
   2   7   8       12.15       13.25      2.08 o
   3   7   8       78.97       78.81      3.84 o
   4   7   8       71.60       77.89      3.38 o
   5   7   8       18.38       22.47      2.39 o
   1   1   9       18.77       14.15      0.84 o
   2   1   9      510.44      507.45      5.50 o
   3   1   9       25.95       30.33      1.12 o
   4   1   9      136.26      128.29      3.68 o
   5   1   9       47.84       50.03      3.40 o
   6   1   9      406.09      395.23      6.81 o
   7   1   9       44.89       36.44      3.01 o
   8   1   9       63.99       65.06      3.29 o
   9   1   9      104.07      115.53      5.84 o
  10   1   9        0.53        1.20      1.38 o
  11   1   9       12.21       18.57      2.32 o
   0   2   9     2805.47     2936.14     34.45 o
   1   2   9      318.55      331.45      4.09 o
   2   2   9      227.29      232.68      3.77 o
   3   2   9      171.77      172.08      3.51 o
   4   2   9       82.52       87.55      2.56 o
   5   2   9     1585.37     1623.52     17.68 o
   6   2   9       42.72       33.70      2.04 o
   7   2   9      110.66      103.19      3.10 o
   8   2   9      565.47      545.31     11.11 o
   9   2   9       40.47       51.10      2.67 o
  10   2   9        2.76        1.54      1.09 o
   1   3   9       14.02       13.99      1.07 o
   2   3   9        3.31        5.29      0.88 o
   3   3   9      104.66      102.17      2.76 o
   4   3   9     1112.14     1114.46     12.13 o
   5   3   9        0.10        1.26      0.87 o
   6   3   9       10.06       11.42      1.40 o
   7   3   9       59.49       62.58      2.55 o
   8   3   9        3.08        8.41      1.20 o
   9   3   9        3.62        3.83      1.03 o
  10   3   9        2.37        3.58      1.01 o
   0   4   9      269.64      258.13      8.39 o
   1   4   9      256.46      248.74      4.55 o
   2   4   9      160.50      158.89      3.57 o
   3   4   9       89.45       83.34      2.41 o
   4   4   9        6.42        6.15      1.02 o
   5   4   9     1072.39     1043.39     12.89 o
   6   4   9       83.22       82.17      2.88 o
   7   4   9      161.68      143.81      5.65 o
   8   4   9       13.61       17.66      1.57 o
   9   4   9        6.35       12.14      1.36 o
   1   5   9       91.92       90.55      4.06 o
   2   5   9      119.43      108.78      3.45 o
   3   5   9       48.05       46.77      1.99 o
   4   5   9      285.40      274.21      4.98 o
   5   5   9        2.47        4.87      1.12 o
   6   5   9        1.52        0.27      0.80 o
   7   5   9       13.87       14.33      1.57 o
   8   5   9      224.18      218.99      4.90 o
   0   6   9        0.27        0.00      1.52 o
   1   6   9      151.48      152.93      5.06 o
   2   6   9        3.34        6.62      1.56 o
   3   6   9        1.76        2.91      1.13 o
   4   6   9       78.07       81.96      3.27 o
   5   6   9        3.51        4.23      1.07 o
   6   6   9       13.32       12.67      1.74 o
   1   7   9        0.02        2.73      1.20 o
   2   7   9        0.39        2.64      1.22 o
   3   7   9        8.72       12.72      1.99 o
   4   7   9        5.11        8.67      1.68 o
   0   0  10      209.03      194.03      8.25 o
   1   0  10      588.19      639.43      9.48 o
   2   0  10       34.17       33.41      2.24 o
   3   0  10       51.37       75.94      2.90 o
   4   0  10      188.10      183.13      7.58 o
   5   0  10      547.81      578.46     10.78 o
   6   0  10     2021.66     2046.12     37.89 o
   7   0  10       10.60       13.42      2.84 o
   8   0  10     1694.37     1598.67     59.83 o
   9   0  10        9.56        7.15      2.30 o
  10   0  10      162.22      173.32      8.13 o
   1   1  10      171.63      159.81      2.66 o
   2   1  10      280.00      243.75      3.77 o
   3   1  10        0.13        1.18      0.66 o
   4   1  10       68.87       59.96      2.12 o
   5   1  10      385.69      383.70      6.01 o
   6   1  10      340.14      323.55      6.21 o
   7   1  10      808.43      843.06     13.75 o
   8   1  10      214.44      215.51      6.03 o
   9   1  10        2.42        3.09      1.30 o
  10   1  10      315.15      301.47      7.84 o
   0   2  10        0.01        1.01      0.74 o
   1   2  10       57.68       58.04      1.76 o
   2   2  10      213.69      212.11      3.93 o
   3   2  10       93.82       91.86      2.85 o
   4   2  10      270.55      251.52      6.11 o
   5   2  10      578.97      575.36      7.52 o
   6   2  10      385.73      336.29      5.90 o
   7   2  10      273.33      235.05      4.90 o
   8   2  10      339.81      317.12      6.07 o
   9   2  10      129.56      107.53      3.92 o
  10   2  10        0.23        1.36      0.87 o
   1   3  10       65.90       63.86      1.95 o
   2   3  10      328.14      331.61      5.00 o
   3   3  10      101.61       94.27      2.76 o
   4   3  10      151.61      148.00      3.31 o
   5   3  10       31.28       36.61      1.90 o
   6   3  10        3.74        4.64      1.08 o
   7   3  10       16.27       17.07      1.62 o
   8   3  10       13.78       13.69      1.98 o
   9   3  10      167.90      172.19      4.58 o
   0   4  10     2460.56     2404.01     43.45 o
   1   4  10       73.23       67.58      2.57 o
   2   4  10       90.57       83.90      2.60 o
   3   4  10      111.52      118.37      3.29 o
   4   4  10      592.31      562.97      7.67 o
   5   4  10      140.55      137.31      3.40 o
   6   4  10        0.02        0.12      0.77 o
   7   4  10       26.13       24.32      1.99 o
   8   4  10      289.79      291.53      6.12 o
   9   4  10       15.87       23.38      1.93 o
   1   5  10       14.00       21.43      2.24 o
   2   5  10      523.60      508.90     11.90 o
   3   5  10       15.50       18.78      1.69 o
   4   5  10        0.27        2.32      0.81 o
   5   5  10       62.13       59.35      2.47 o
   6   5  10       15.52       16.99      1.70 o
   7   5  10       10.55       11.06      1.49 o
   8   5  10        2.88        2.40      1.02 o
   0   6  10      422.60      439.20     41.23 o
   1   6  10      393.42      373.33      8.54 o
   2   6  10        1.14        1.71      1.21 o
   3   6  10      347.65      317.18      7.79 o
   4   6  10      177.87      173.28      4.92 o
   5   6  10       15.46       20.86      1.97 o
   6   6  10       28.42       30.91      2.31 o
   1   7  10       28.93       39.15      3.15 o
   2   7  10        0.15        1.44      1.22 o
   3   7  10        0.20        0.82      1.47 o
   1   1  11       49.12       50.75      1.76 o
   2   1  11        2.33        2.35      0.72 o
   3   1  11       44.88       41.07      3.22 o
   4   1  11        0.00        0.97      0.72 o
   5   1  11      362.28      349.48      9.16 o
   6   1  11        0.49        0.17      0.87 o
   7   1  11      181.96      165.13      5.10 o
   8   1  11      220.39      237.18      7.72 o
   9   1  11       86.63       90.29      4.07 o
  10   1  11      105.18      123.98      4.96 o
   0   2  11      293.72      295.07      6.19 o
   1   2  11      431.81      433.95      5.83 o
   2   2  11       99.38      103.64      3.03 o
   3   2  11      562.30      530.38      7.45 o
   4   2  11       53.81       43.95      2.56 o
   5   2  11      253.72      238.98      4.86 o
   6   2  11       66.47       56.69      2.36 o
   7   2  11      156.09      141.99      4.18 o
   8   2  11        1.18        2.50      1.16 o
   9   2  11       24.11       32.65      2.90 o
  10   2  11       15.10       30.21      2.92 o
   1   3  11      930.75      955.48     12.57 o
   2   3  11      136.28      129.29      4.48 o
   3   3  11      370.31      354.61      5.46 o
   4   3  11       11.43       13.77      1.31 o
   5   3  11       55.43       54.84      2.17 o
   6   3  11       20.79       26.76      1.82 o
   7   3  11      136.71      123.79      3.63 o
   8   3  11       20.40       22.77      1.95 o
   9   3  11       76.25       85.54      3.24 o
   0   4  11      390.69      367.57     11.04 o
   1   4  11       55.53       51.37      2.92 o
   2   4  11      119.23      107.44      3.05 o
   3   4  11     1326.91     1286.63     13.97 o
   4   4  11       21.28       24.12      1.66 o
   5   4  11       31.41       33.39      1.94 o
   6   4  11       14.63       13.50      1.45 o
   7   4  11       41.41       42.81      2.48 o
   8   4  11       98.01      101.24      3.47 o
   1   5  11       92.10       92.08      3.83 o
   2   5  11       57.81       53.92      3.23 o
   3   5  11        8.03       11.04      2.23 o
   4   5  11        8.20       11.41      1.45 o
   5   5  11       48.99       59.75      2.52 o
   6   5  11       78.86       75.57      2.74 o
   7   5  11       97.41       95.65      3.22 o
   0   6  11        8.25       12.22      2.78 o
   1   6  11      276.87      277.70      7.33 o
   2   6  11        8.70        9.87      1.85 o
   3   6  11       27.28       34.59      3.99 o
   4   6  11       43.86       45.36      3.28 o
   5   6  11      138.10      135.20      4.48 o
   1   0  12       13.12       10.83      1.32 o
   2   0  12       35.13       36.17      3.76 o
   3   0  12      171.34      146.36      4.65 o
   4   0  12     1889.41     1874.05     34.93 o
   5   0  12     1120.01     1095.17     23.22 o
   6   0  12     1443.72     1461.43     65.39 o
   7   0  12      356.25      320.55     11.12 o
   8   0  12      133.26      111.71      6.30 o
   9   0  12       93.55      122.35      6.76 o
   1   1  12     1509.11     1509.64     22.88 o
   2   1  12      132.88      130.61      2.83 o
   3   1  12      546.83      543.79      7.61 o
   4   1  12        0.14        3.04      1.11 o
   5   1  12        0.00        1.54      0.98 o
   6   1  12        5.23        7.21      1.57 o
   7   1  12       62.29       61.24      3.42 o
   8   1  12        3.37        3.29      1.19 o
   9   1  12       27.76       40.34      3.26 o
   0   2  12        4.10        4.50      1.42 o
   1   2  12      529.08      507.13      7.91 o
   2   2  12      445.59      435.27      7.19 o
   3   2  12      306.34      296.30      5.76 o
   4   2  12      835.18      807.14     10.43 o
   5   2  12      135.26      140.56      3.60 o
   6   2  12       82.21       81.31      2.81 o
   7   2  12      583.82      570.65     10.11 o
   8   2  12        1.73        4.19      1.40 o
   9   2  12       83.11       80.33      4.02 o
   1   3  12      302.52      301.90      5.84 o
   2   3  12       16.33       14.78      1.38 o
   3   3  12      124.03      121.20      3.28 o
   4   3  12      102.73       86.43      4.07 o
   5   3  12       16.08       16.70      1.49 o
   6   3  12      225.43      218.93      4.53 o
   7   3  12       91.07       90.74      2.95 o
   8   3  12       39.81       58.66      2.85 o
   0   4  12      695.19      676.72     16.79 o
   1   4  12      102.15       90.75      3.71 o
   2   4  12      367.81      351.71      7.81 o
   3   4  12       36.53       34.03      2.07 o
   4   4  12        0.00        0.00      0.65 o
   5   4  12        9.64       10.06      1.28 o
   6   4  12      120.11      107.12      3.19 o
   7   4  12       37.29       37.87      2.23 o
   1   5  12       52.37       54.70      3.52 o
   2   5  12        2.66        2.59      1.15 o
   3   5  12        1.40        0.24      1.00 o
   4   5  12       61.06       66.83      3.13 o
   5   5  12        3.60        7.98      1.32 o
   6   5  12       36.26       34.52      2.94 o
   0   6  12       15.08       12.40      4.22 o
   1   6  12       19.21       25.05      2.60 o
   2   6  12       15.57       14.31      2.15 o
   3   6  12        0.70        2.22      1.32 o
   4   6  12       25.43       32.59      2.95 o
   1   1  13        5.36        5.17      0.87 o
   2   1  13        3.28        5.96      1.02 o
   3   1  13       39.41       41.50      1.96 o
   4   1  13        0.22        0.99      0.93 o
   5   1  13        2.99        2.77      1.18 o
   6   1  13        6.25        5.40      1.34 o
   7   1  13        1.29        3.56      1.32 o
   8   1  13       34.10       35.34      4.15 o
   9   1  13      139.88      149.46      5.46 o
   0   2  13       94.53       90.74      4.80 o
   1   2  13     1053.93     1041.37     13.62 o
   2   2  13       30.02       25.52      1.69 o
   3   2  13       47.69       43.16      2.03 o
   4   2  13       82.51       79.16      2.69 o
   5   2  13     1320.54     1325.27     15.63 o
   6   2  13        1.29        3.35      1.11 o
   7   2  13      347.24      324.22      7.91 o
   8   2  13       67.12       74.41      3.88 o
   1   3  13      337.18      326.65     10.44 o
   2   3  13       78.83       75.15      2.89 o
   3   3  13        7.34        7.67      1.16 o
   4   3  13      106.36      117.67      3.39 o
   5   3  13      108.72       99.12      3.19 o
   6   3  13       80.33       85.55      3.81 o
   7   3  13       43.12       49.60      2.91 o
   8   3  13       17.50       19.73      2.45 o
   0   4  13      231.27      211.28      8.34 o
   1   4  13      168.16      157.77      5.03 o
   2   4  13       17.77       12.95      1.87 o
   3   4  13        3.64        6.06      1.35 o
   4   4  13        9.63       11.78      1.49 o
   5   4  13      329.20      343.32      6.02 o
   6   4  13        8.27        8.58      1.23 o
   7   4  13       43.73       48.95      2.50 o
   1   5  13       72.63       80.49      3.76 o
   2   5  13       40.37       43.35      3.16 o
   3   5  13       11.50       13.72      2.00 o
   4   5  13       81.81       76.77      3.80 o
   5   5  13       20.10       20.60      2.09 o
   0   6  13        7.10       10.21      2.44 o
   1   6  13       59.85       56.32      3.74 o
   2   6  13        6.69        3.59      1.30 o
   0   0  14     1302.60     1355.43     26.14 o
   1   0  14      345.09      328.85      6.68 o
   2   0  14      380.57      389.51      8.82 o
   3   0  14     1650.71     1641.46     31.76 o
   4   0  14      823.93      841.82     19.75 o
   5   0  14       44.85       46.80      4.34 o
   6   0  14      169.45      147.78      7.12 o
   7   0  14       27.66       29.51      4.51 o
   8   0  14      480.38      507.30     15.35 o
   1   1  14      184.26      173.78      3.47 o
   2   1  14      225.68      236.11      4.63 o
   3   1  14        2.92        3.79      1.10 o
   4   1  14      640.42      654.15     12.76 o
   5   1  14       58.75       54.92      3.49 o
   6   1  14       21.76       26.35      2.58 o
   7   1  14       31.02       25.58      2.58 o
   8   1  14       69.27       69.55      3.80 o
   0   2  14      199.65      187.79      7.32 o
   1   2  14        6.47        5.04      1.12 o
   2   2  14        0.25        1.89      0.81 o
   3   2  14      659.68      636.51      9.02 o
   4   2  14        0.01        1.31      0.88 o
   5   2  14      107.90      107.00      3.66 o
   6   2  14       10.07       12.16      2.41 o
   7   2  14        0.33        5.56      2.80 o
   8   2  14      192.05      192.94      6.20 o
   1   3  14      131.75      112.99      4.10 o
   2   3  14       17.01       22.07      2.22 o
   3   3  14       76.64       69.96      2.96 o
   4   3  14       39.01       46.44      2.39 o
   5   3  14       25.62       34.47      2.20 o
   6   3  14        6.60        8.22      1.57 o
   7   3  14        0.32        1.71      0.97 o
   0   4  14       28.02       25.71      4.51 o
   1   4  14        0.30        0.76      1.36 o
   2   4  14       33.01       30.11      2.63 o
   3   4  14       58.22       48.83      3.21 o
   4   4  14       34.67       42.25      3.03 o
   5   4  14       62.96       54.71      3.06 o
   6   4  14      382.50      388.99      7.30 o
   1   5  14        8.71        9.67      1.77 o
   2   5  14       41.36       40.19      3.11 o
   3   5  14       30.38       38.97      5.48 o
   4   5  14       62.78       78.50      4.03 o
   1   1  15       26.28       30.76      2.06 o
   2   1  15      127.61      121.18      3.30 o
   3   1  15       14.57       18.07      1.82 o
   4   1  15       78.89       75.07      3.45 o
   5   1  15        0.91        1.01      1.02 o
   6   1  15       24.85       29.44      2.75 o
   7   1  15       14.42       19.21      2.38 o
   0   2  15       46.49       46.47      4.06 o
   1   2  15      434.02      386.86      8.12 o
   2   2  15      245.39      258.39      5.65 o
   3   2  15       66.61       71.80      2.66 o
   4   2  15       16.18       22.56      2.05 o
   5   2  15      298.89      300.34      6.52 o
   6   2  15        0.22        2.27      1.09 o
   7   2  15       68.27       78.80      4.15 o
   1   3  15        4.33        4.40      1.34 o
   2   3  15        4.21        6.29      1.43 o
   3   3  15        4.35        6.39      1.43 o
   4   3  15      297.98      304.30      6.63 o
   5   3  15       45.54       46.71      2.80 o
   6   3  15        6.64       13.44      1.69 o
   0   4  15      452.85      476.43     14.10 o
   1   4  15       12.13       17.06      2.15 o
   2   4  15        0.60        0.73      1.05 o
   3   4  15       80.71      101.94      4.27 o
   4   4  15       69.75       67.48      3.61 o
   1   5  15       10.70       10.11      1.88 o
   0   0  16     1082.14     1075.78     31.26 o
   1   0  16      469.79      439.55     13.48 o
   2   0  16      160.37      138.72      6.44 o
   3   0  16       65.63       66.93      4.54 o
   4   0  16       12.32       18.35      3.12 o
   5   0  16       28.27       23.69      3.53 o
   6   0  16      148.53      159.41     10.64 o
   1   1  16        1.43        3.97      1.11 o
   2   1  16       63.55       62.08      3.01 o
   3   1  16        1.49        3.77      1.20 o
   4   1  16       80.57       87.15      3.82 o
   5   1  16       22.05       34.10      2.80 o
   6   1  16      166.97      170.24      5.69 o
   0   2  16      239.58      232.33      8.68 o
   1   2  16      154.16      176.07      6.03 o
   2   2  16       58.47       48.55      2.99 o
   3   2  16       29.77       34.19      2.74 o
   4   2  16       54.02       45.35      2.73 o
   5   2  16       20.42       19.41      2.26 o
   1   3  16       26.75       32.10      2.71 o
   2   3  16       54.59       69.39      3.54 o
   3   3  16       30.04       32.71      2.77 o
   4   3  16       13.04       20.12      2.03 o
   0   4  16      276.38      286.81     16.30 o
   1   4  16       79.27       82.87      3.98 o
   2   4  16        7.24        9.09      1.65 o
   1   1  17        0.64        2.82      1.35 o
   2   1  17       15.08       18.00      2.11 o
   3   1  17        0.12        0.56      1.20 o
   4   1  17       16.79       22.30      2.39 o
   5   1  17       42.79       45.83      3.25 o
   0   2  17      674.76      679.89     17.35 o
   1   2  17       42.12       40.71      2.92 o
   2   2  17      156.27      156.58      6.01 o
   3   2  17       54.64       67.76      3.56 o
   4   2  17       50.43       78.21      4.28 o
   1   3  17      162.07      177.00      5.67 o
   2   3  17       14.47       24.61      2.52 o
   1   0  18       75.62       61.17      6.90 o
   2   0  18        9.37       21.86      4.41 o
   3   0  18       30.44       30.88      3.85 o
   1   1  18      262.43      291.24      8.33 o
   2   1  18        1.00        0.35      1.31 o
   0   2  18       50.98       48.74      6.62 o
   1   2  18        0.71        6.53      1.84 o
 
